# Supplementary material for: Fe,Ni-Based Metal–Organic Frameworks Embedded in Nanoporous Nitrogen-Doped Graphene as a Highly Efficient Electrocatalyst for the Oxygen Evolution Reaction
Source: Nanomaterials (Basel). 2024 Apr 25;14(9):751. doi: 10.3390/nano14090751 (PMC11085937; doi:10.3390/nano14090751)
Supplement: Supplementary file 1 [file nanomaterials-14-00751-s001.zip]

Archive with 1 entries (1 files):
- nanomaterials-2977490-supplementary.pdf
